# Supplementary material for: A New Method to Quantify within Dive Foraging Behaviour in Marine Predators
Source: PLoS One. 2014 Jun 12;9(6):e99329. doi: 10.1371/journal.pone.0099329 (PMC4055756; doi:10.1371/journal.pone.0099329)
Supplement: Script S1 — Algorithm of the automated and optimised broken stick method. R script that allow to apply the broken stick method on high-resolution dives: (i) selection of the optimal number of broken stick points to summarize the dive, (ii) calculation for each broken stick segment of the vertical sinuosity index, descent/ascent rates, duration and depth associated with and (iii) determination of the behavioural modeBS (hunting vs transit) according to the 0.9 vertical sinuosity threshold (see Methods and Fig.4). (R) [file pone.0099329.s002.r]

########################################################
#####                                              #####
#####             Hunting time method              #####
#####  Optimised automated Broken stick algorithm  #####
#####                                              #####
########################################################

## Karine Heerah - February 2014
## A new method to quantify within dive foraging behaviour in marine predators - K. Heerah, M. Hindell, C. Guinet, J-B, charrassin
## karine.heerah@hotmail.fr
## LOCEAN - UMR 7159, CNRS/UPMC/IRD/MNHN, 4 place Jussieu 75252 Paris Cedex 05, France.

rm(list=ls())

data_path = "G:\\documents\\Weddell_seals\\data_TDR\\data\\" # path where your TDR files are stored (after ZOC)
fig_path="G:\\documents\\Weddell_seals\\article_2\\script\\figure\\" # path for figures to be stored

setwd(data_path)

load("WED_08_samp.RData") ## load TDR files
dt$daytime <- as.POSIXct(dt$daytime,format="%d-%m-%Y %H:%M:%S",tz="GMT") ## Your dates need to be in 
                                                                         ## POSIXct format
## column names: date-hour = "daytime", id = "seal", depth = "depth", dive number = "num", temperature = "temp", 
## ambient light = "light" etc. 
## The only variables needed for the algorithm are: daytime, depth and dive number. All the others are optionnal

dt <- dt[,c(1,2,5)] ## We only keep "daytime", "depth" and "num" columns.

#-----------------------------------------------------------------------------------------------------------------------------------------

##### Optimised Broken Stick Algorithm

# 1. Creation of output dataframes

d_env <- dt ## put your dataframe in the d_env variable which is used troughout the script

num = unique(d_env$num) ## number of dives you have
num.list <- num


dbs <- data.frame("num"=rep(0,1), "all.dur"=0,"start"=0,"end"=0,"depth_start"=0,"depth_end"=0,"seg"=0,"npoints"=0,
      "dur"=0,"dur.per"=0,"coef"=0, "mean_depth"=0,"max.depth"=0,"sinuosity"=0,"mean_err"=0,"foraging"=0) ## Broken stick dataframe

## num = dive number, all.dur = total dive duration, start = date of segment start, end = date of segment start, 
## depth_start = depth of segment start, seg = broken stick segment number, npoints = number of points summarising the dive
## dur = duration of each segment, dur.per = % of total duration, coef = slope coefficient of the segment, 
## mean_depth = mean depth of segment, max.depth = maximum dive depth, sinuosity = vertical sinuosity associated to this part of the dive,
## mean_err = mean distance between original dive profile and the reconstructed one for the optimal number of broken stick points,
## foraging = behaviour according to vertical sinuosity threshold

ncdv = data.frame("daytime"=rep(0,1) ,"depth"=0,"num"=0) ## dataframe in which the dives for which the fit doesn't work will be stored.
                                                         ## Needs to have a same column names exactly

#-----------------------------------------------------------------------------------------------------------------------------------------
# loop for each dive

for(d in 1:length(num.list)){
  print(d)
  dt <- d_env[d_env$num==num.list[d],]
  if(nrow(dt) > 60 ) {  ##consider dives of more than 60s as the resolution of the dataset is 1s
    ndive=num.list[d]
    
    #plot(as.numeric(dt$daytime), dt$depth, ylim=c(max(dt$depth),0), t="l", ylab="depth (m)", xlab="",xaxt="n") 
    #Use only if you want to check your dive
    #axis.POSIXct(1,x=dt$daytime, format="%H:%M:%S", labels = TRUE,cex.lab=0.5)
    #idem
    
    np <- c(3:30)  ## number of broken stick iterations to see which optimal number of points summarise your dive
    npe=rep(NA,28) ## vector where the average distance between original and reconstructed dive profile is stored
    npo=rep(NA,28) ## vector where the number of broken stick points describing the dive profile is stored
    

### Finding the optimal number of Broken points for each dive

# 1.Loop to define the mean distance depending on the number of broken stick points 
    
  for (k in 1:length(np)){
      npp = np[k] # selection of the number of iteration: from 3 to 30
      # 2 lines below: selection of the depth and time for the 2 surface points and the maximum depth point
      ref <- c(dt$depth[1],max(dt$depth),dt$depth[nrow(dt)])
      tim <-c(as.numeric(dt$daytime[1]),as.numeric(dt$daytime[dt$depth==max(dt$depth)][1]),as.numeric(dt$daytime[nrow(dt)]))
      
      for (i in 1:npp){
        #plot(as.numeric(dt$daytime), dt$depth, ylim=c(max(dt$depth),0), t="l", ylab="depth (m)", xlab="",xaxt="n")
        # plot only if you want to see how the broken stick algorithm is working
        #points(tim,ref, pch=19, cex=1, col="red")
        #idem
        interp <- approx(tim,ref,xout=dt$daytime,method="linear") #linear interpolation between broken stick points at TDR time interval
        #lines(interp,col="red")
        #idem
        dif_x <- as.numeric(interp$x - dt$daytime) # time differences between original and reconstructed profiles
        dif_y <- interp$y - dt$depth # depth differences between original and reconstructed profiles
        dst <- sqrt(dif_x^2 + dif_y^2) # calculate distances between original and reconstructed profiles
        
        ii <- which(dst==max(dst))[1] # index of the data point of maximum difference between original and reconstructed profiles
        #points(dt$daytime[ii],dt$depth[ii],col="blue",pch=19,cex=1)
        #idem
        tim <- c(as.numeric(tim),as.numeric(dt$daytime[ii])) # add new broken stick point time
        tim <- ISOdatetime(1970,1,1, 0,0,0, tz="gmt") + tim 
        ref <- c(ref,dt$depth[ii]) # add new broken stick point depth
      }
      npe[k] = mean(dst) # average distance between original and reconstructed dive profiles
      npo[k] = length(tim) # number of broken stick points describing the dive profile
    }
    

# 2. Defining the optimal number of broken stick points
    
    f <- data.frame(npe=npe, npo=npo)
    #plot(f$npo, f$npe,xlab="nb of points", ylab="mean error") #plot of mean distance between original and reconstructed dive profiles
                                                               # according to the number of broken stick points describing the dive
                                                               #activate only if you want to check
    
    # Use of a gompertz model to find the curve which best fit our data
    Asym <- 0; b2 <- -5; b3 <- 0.9
    fm1 <- -999
    try(fm1 <- nls(npe ~ SSgompertz(npo, Asym, b2, b3), data=f, control=nls.control(maxiter=500)),TRUE) #gompertz model to fit an asymptote
    #curve to the mean distance between original and reconstructed dive profiles plot
    
    if (class(fm1) == "nls"){ # if the model converged, we can go to the next steps
      #summary(fm1)
      tt <-predict(fm1, f$npe)
      
      
      # plot of the mean distance 
      png(paste(fig_path,"WED_BS_",ndive,"_",substr(dt$daytime[1],1,10),".png", sep=""),pointsize=12*1.5,height=480*1.5,width=480*1.5)
      
      par(mfrow=c(2,1),mar=c(4,4,2,2))
      tit=paste("BS_WED08_",ndive,"_",substr(dt$daytime[1],1,10))
      plot(f$npo, f$npe,xlab="nb of points", ylab="mean error",main=tit)
      lines(na.omit(f$npo),tt[1:28],col="red")
      
      # Plot the linear approximation between the first and last point of the fitted curve
      t <- data.frame(npe=c(f$npe[1], f$npe[28]), npo=c(f$npo[1], f$npo[28]))
      interp <- approx(c(f$npo[1],f$npo[28]),c(tt[1],tt[28]), xout=f$npo,method="linear")
      interp$x <- interp$x[!is.na(interp$x)]
      interp$y <- interp$y[!is.na(interp$y)]
      lines(interp$x, interp$y,col="blue")
      
      # Looking for the inflexion point which is the furthest point between the fitted curve and the approximation 
      dif_x <- interp$x - na.omit(f$npo)
      dif_y <- interp$y - tt[1:28]
      dst <- sqrt(dif_x^2 + dif_y^2)
      dm <- f$npo[which(dst==max(dst))]
      
      points(f$npo[which(dst==max(dst))], f$npe[which(dst==max(dst))], pch=19, col="red") ## inflexion point
      
      
#3. optimal broken stick method for each dive 
      
      # The two lines below select the optimal number of broken stick points (in their order of appearance in the BS iteration)
      # example: surface start point, max. depth point, surface end point + x other points
      tim= tim[1:dm] 
      ref=ref[1:dm]
      
      tim2 <- sort(tim)
      dep_tim <- as.data.frame(cbind(ref,tim))
      dep_tim <- dep_tim[order(tim),]
      
      dbs2 <- data.frame("num"=rep(0,(nrow(dep_tim)-1)) , "all.dur"=0,"start"=0,"end"=0,"depth_start"=0,"depth_end"=0,"seg"=0,"npoints"=0, "dur"=0,"dur.per"=0,"coef"=0, "mean_depth"=0, "max.depth"=0,"sinuosity"=0,"mean_err"=0)
      
      # Loop to calculate the different metrics for each broken stick segments
      for (n in 1:(nrow(dep_tim)-1)){
        x1= dep_tim$tim[n] # start of BS segment
        x2= dep_tim$tim[n+1] #end of BS segment
        dbs2$num[n]=ndive
        dbs2$all.dur[n]=difftime(dt$daytime[nrow(dt)], dt$daytime[1], tz,units = c("secs")) #dive duration
        dbs2$start[n]=x1 
        dbs2$end[n]=x2
        dbs2$depth_start[n]= dep_tim$ref[n] # depth of start of BS segment
        dbs2$depth_end[n]= dep_tim$ref[n+1] # depth of end of BS segment
        dbs2$seg[n]=n #segment number
        dbs2$npoints[n]=nrow(dep_tim) # optimal BS points summarising the original dive profile
        dbs2$dur[n]= difftime(tim2[n+1], tim2[n], tz,units = c("secs")) #duration of the segment in sec.
        dbs2$dur.per[n]=(dbs2$dur[n]/dbs2$all.dur[n])*100 #% of segment duration according to total dive duration
        dbs2$coef[n]=(dep_tim$ref[n+1] - dep_tim$ref[n])/(x2 - x1) # slope coefficient of the segment
        dbs2$mean_depth[n]=mean(dt$depth[which(as.numeric(dt$daytime)==x1):which(as.numeric(dt$daytime)==x2)]) #mean depth of the segment 
        # calculated from original profile depths
        dbs2$max.depth[n]= max(dt$depth) # dive max. depth
        
        #Calculation of vertical sinuosity
        deuc= abs(dep_tim$ref[n+1] - dep_tim$ref[n]) # Vertical distance swum between 2 BS points
        dobs=sum(abs(diff(dt$depth[which(dt$daytime==x1):which(dt$daytime==x2)]))) # sum of all the vertical distances from the original
        #profile between the two corresponding BS depth points
        
        dbs2$sinuosity[n]=deuc/dobs # vertical sinuosity index
        dbs2$mean_err[n]=f$npe[which(dst==max(dst))] # mean distance between original and reconstructed dive profiles for the optimal
        #number of BS points summarising the dive.
      }
      
      #-----------------------------------------------------------------------------------------------------------------------------------
      # IMPORTANT:
      #-----------
      # Attribution of behaviour according to vertical sinuosity -- Remind that the sinuosity threshold used here was determined according
      # to the histogram/density plot of vertical sinuosity for every BS segments of every dive
      # so, before setting your threshold at 0.9, check if it suits your dataset (i.e after running the BS on all your dives)
      
      dbs2$foraging <- 2 ## 2 stands for "hunting" mode
      dbs2$foraging[dbs2$sinuosity >=0.9 & dbs2$sinuosity <=1] <-1 ## 1 stands for "transit" mode
      #-----------------------------------------------------------------------------------------------------------------------------------      

      # Dive plot: original dive profile and Broken stick reconstructed profile
      sg <- unique(dbs2$seg)
      cl <- c("blue","red")
      dbs2$code[dbs2$sinuosity]

      plot(as.numeric(dt$daytime), dt$depth, ylim=c(max(dt$depth),0),t="l",ylab="depth (m)", xlab="",xaxt="n")
      points(tim,ref, pch=19, cex=1, col="black")
      lines(approx(tim,ref,xout=dt$daytime,method="linear"),col="black")
      for(i in 1:length(sg)){
        lines(c(dbs2$start[dbs2$seg==sg[i]],dbs2$end[dbs2$seg==sg[i]]),c(dbs2$depth_start[dbs2$seg==sg[i]],
        dbs2$depth_end[dbs2$seg==sg[i]]),col=cl[dbs2$foraging][dbs2$seg==sg[i]],lwd=2.5)
        }
      axis.POSIXct(1,x=dt$daytime, format="%H:%M:%S",labels = TRUE,cex.lab=0.5)
      dev.off()
      dbs <-rbind(dbs,dbs2)
    } else {ncdv<-rbind(ncdv,dt)} # allows to keep somewhere the data for which the fit of the Gompertz model didn't work � 
  } #end of if loop for 60 s
  #save(dbs, file="BS_fitmet_WED_08_samp.RData")
} #end of for loop for dive number

dbs<- dbs[-1,]

hist(dbs$sinuosity,xlab="sinuosity",breaks=seq(0,1,0.1),main="") ## See line 191
abline(v=0.9,col="red",lwd=2)

ncdv <- ncdv[-1,]
#save(ncdv, file="BS_err_WED_08_samp.RData")
#save(dbs, file="BS_fitmet_WED_08_samp.RData")
